# Supplementary material for: TIA1 Loss Exacerbates Fatty Liver Disease but Exerts a Dual Role in Hepatocarcinogenesis
Source: Cancers (Basel). 2022 Mar 27;14(7):1704. doi: 10.3390/cancers14071704 (PMC8997004; doi:10.3390/cancers14071704)
Supplement: Supplementary file 1 [file cancers-14-01704-s001.zip]

Archive with 5 entries (4 files):
- cancers-1614817-supplementary materials/
- cancers-1614817-supplementary materials/cancers-1614817-supplementary.pdf
- cancers-1614817-supplementary materials/File S1-Supplementary Materials and Methods.pdf
- cancers-1614817-supplementary materials/File S2-Original images Western Blots_R2.pdf
- cancers-1614817-supplementary materials/Table S3.pdf
